# Supplementary material for: Development of High Affinity Calcitonin Analog Fragments Targeting Extracellular Domains of Calcitonin Family Receptors
Source: Biomolecules. 2021 Sep 15;11(9):1364. doi: 10.3390/biom11091364 (PMC8466238; doi:10.3390/biom11091364)
Supplement: Supplementary file 1 [file biomolecules-11-01364-s001.zip]

Archive with 1 entries (1 files):
- Sup. info_Biomolecules_Lee_091421_Proofreading_TC_accepted.pdf
